# Supplementary material for: Metabolism and Bioavailability of Olive Bioactive Constituents Based on In Vitro, In Vivo and Human Studies
Source: Nutrients. 2022 Sep 13;14(18):3773. doi: 10.3390/nu14183773 (PMC9504511; doi:10.3390/nu14183773)
Supplement: Supplementary file 1 [file nutrients-14-03773-s001.zip]

Archive with 1 entries (1 files):
- nutrients-1881897-supplementary.pdf
